# Supplementary material for: Characteristics and outcome profile of hospitalized African patients with COVID-19: The Ethiopian context
Source: PLoS One. 2021 Nov 9;16(11):e0259454. doi: 10.1371/journal.pone.0259454 (PMC8577729; doi:10.1371/journal.pone.0259454)
Supplement: S1 Questionnaire — (ZIP) [file pone.0259454.s001.zip]

Archive with 5 entries (4 files):
- Questionnaire_Annex/
- Questionnaire_Annex/0 Triage.docx
- Questionnaire_Annex/1 Ward Admission.docx
- Questionnaire_Annex/4 ICU Admission.docx
- Questionnaire_Annex/9 Investigation Summary.docx
